# Supplementary material for: Rapid and Stable Formation Method of Human Astrocyte Spheroid in a High Viscous Methylcellulose Medium and Its Functional Advantages
Source: Bioengineering (Basel). 2023 Mar 11;10(3):349. doi: 10.3390/bioengineering10030349 (PMC10045153; doi:10.3390/bioengineering10030349)
Supplement: Supplementary file 1 [file bioengineering-10-00349-s001.zip]

Archive with 1 entries (1 files):
- bioengineering-1982783-supplementary.pdf
